# Supplementary material for: The Effect of Real-Time Video-Based Engagement and Feedback during Pedaling on Cadence Control and Exercise Motivation: A Proof-of-Concept Study
Source: Bioengineering (Basel). 2021 Jul 5;8(7):95. doi: 10.3390/bioengineering8070095 (PMC8301120; doi:10.3390/bioengineering8070095)
Supplement: Supplementary file 1 [file bioengineering-08-00095-s001.zip]

Archive with 1 entries (1 files):
- bioengineering-1248365-supplementary.pdf
